# Supplementary material for: Nutrient availability and acid erosion determine the early colonization of limestone by lithobiontic microorganisms
Source: Front Microbiol. 2023 Jun 9;14:1194871. doi: 10.3389/fmicb.2023.1194871 (PMC10289080; doi:10.3389/fmicb.2023.1194871)
Supplement: Supplementary file 1 [file Data_Sheet_1.XLSX]

## Sheet: Table S1
Table S1 Experimental processing list.
Sample name	New_sample_name	Treatments	Note
CK_1	CK_1	CK	Leave for 60 days naturally without acid treatment.
CK_2	CK_2	CK
CK_3	CK_3	CK
RS_1	RS_1	RS	No acid treatment, sheltered from the rain and left to stand naturally for 60 days.
RS_2	RS_2	RS
RS_3	RS_3	RS
H1_1	Ia1_1	Ia0.1	Inorganic acid (HCl) concentration is 0.1 mol/L for a total of 40 ml.
H1_2	Ia1_2	Ia0.1
H1_3	Ia1_3	Ia0.1
H1Y_1	Ia+Nutrient1_1	Ia0.1_Nut15	Inorganic acid (HCL) concentration is 0.1 mol/L for a total of 40 ml, and the nutrient solution concentration is 15 ml/L for a total of 40 ml.
H1Y_2	Ia+Nutrient1_2	Ia0.1_Nut15
H1Y_3	Ia+Nutrient1_3	Ia0.1_Nut15
H2_1	Ia2_1	Ia0.2	Inorganic acid (HCl) concentration is 0.2 mol/L for a total of 40 ml.
H2_2	Ia2_2	Ia0.2
H2_3	Ia2_3	Ia0.2
H2Y_1	Ia+Nutrient2_1	Ia0.2_Nut15	Inorganic acid (HCl) concentration is 0.2 mol/L for a total of 40 ml, and the nutrient solution concentration is 15 ml/L for a total of 40 ml.
H2Y_2	Ia+Nutrient2_2	Ia0.2_Nut15
H2Y_3	Ia+Nutrient2_3	Ia0.2_Nut15
H3_1	Ia3_1	Ia0.4	Inorganic acid (HCl) concentration is 0.4 mol/L for a total of 40 ml.
H3_2	Ia3_2	Ia0.4
H3_3	Ia3_3	Ia0.4
H3Y_1	Ia+Nutrient3_1	Ia0.4_Nut15	Inorganic acid (HCl) concentration is 0.4 mol/L for a total of 40 ml, and the nutrient solution concentration is 15 ml/L for a total of 40 ml.
H3Y_2	Ia+Nutrient3_2	Ia0.4_Nut15
H3Y_3	Ia+Nutrient3_3	Ia0.4_Nut15
H4_1	Ia4_1	Ia0.8	Inorganic acid (HCl) concentration is 0.8 mol/L for a total of 40 ml.
H4_2	Ia4_2	Ia0.8
H4_3	Ia4_3	Ia0.8
H4Y_1	Ia+Nutrient4_1	Ia0.8_Nut15	Inorganic acid (HCl) concentration is 0.8 mol/L for a total of 40 ml, and the nutrient solution concentration is 15 ml/L for a total of 40 ml.
H4Y_2	Ia+Nutrient4_2	Ia0.8_Nut15
H4Y_3	Ia+Nutrient4_3	Ia0.8_Nut15
H5_1	Ia5_1	Ia1.6	Inorganic acid (HCl) concentration is 1.6 mol/L for a total of 40 ml.
H5_2	Ia5_2	Ia1.6
H5_3	Ia5_3	Ia1.6
H5Y_1	Ia+Nutrient5_1	Ia1.6_Nut15	Inorganic acid (HCl) concentration is 1.6 mol/L for a total of 40 ml, and the nutrient solution concentration is 15 ml/L for a total of 40 ml.
H5Y_2	Ia+Nutrient5_2	Ia1.6_Nut15
H5Y_3	Ia+Nutrient5_3	Ia1.6_Nut15
S2_1	Oa1_1	Oa0.8	Organic acid (oxalic acid) at a concentration of 0.1 mmol/L for 40 ml.
S2_2	Oa1_2	Oa0.8
S2_3	Oa1_3	Oa0.8
S4_1	Oa2_1	Oa0.1	Organic acid (oxalic acid) at a concentration of 0.2 mmol/L for 40 ml.
S4_2	Oa2_2	Oa0.1
S4_3	Oa2_3	Oa0.1
S8_1	Oa3_1	Oa1.6	Organic acid (oxalic acid) at a concentration of 0.4 mmol/L for 40 ml.
S8_2	Oa3_2	Oa1.6
S8_3	Oa3_3	Oa1.6
S16_1	Oa4_1	Oa0.2	Organic acid (oxalic acid) at a concentration of 0.8 mmol/L for 40 ml.
S16_2	Oa4_2	Oa0.2
S16_3	Oa4_3	Oa0.2
S32_1	Oa5_1	Oa0.4	Organic acid (oxalic acid) at a concentration of 1.6 mmol/L for 40 ml.
S32_2	Oa5_2	Oa0.4
S32_3	Oa5_3	Oa0.4
Y1_1	Nutrient1_1	Nut5	The nutrient solution concentration is 5 ml/L for a total of 40 ml.
Y1_2	Nutrient1_2	Nut5
Y1_3	Nutrient1_3	Nut5
Y2_1	Nutrient2_1	Nut10	The nutrient solution concentration is 10 ml/L for a total of 40 ml.
Y2_2	Nutrient2_2	Nut10
Y2_3	Nutrient2_3	Nut10
Y3_1	Nutrient3_1	Nut15	The nutrient solution concentration is 15 ml/L for a total of 40 ml.
Y3_2	Nutrient3_2	Nut15
Y3_3	Nutrient3_3	Nut15
Y4_1	Nutrient4_1	Nut20	The nutrient solution concentration is 20 ml/L for a total of 40 ml.
Y4_2	Nutrient4_2	Nut20
Y4_3	Nutrient4_3	Nut20
Y5_1	Nutrient5_1	Nut25	The nutrient solution concentration is 25 ml/L for a total of 40 ml.
Y5_2	Nutrient5_2	Nut25
Y5_3	Nutrient5_3	Nut25

## Sheet: Table S2
Table S2 Diversity, predicted richness and Good’s coverage of bacterial and fungal community in the 66 samples.
Domain	sample ID	Group1	Group2	OTU richness	Chao1	ACE	Good's Coverage
Bacteria	CK_1	CK_1	CK	446	610.538	508.472	0.996665
Bacteria	CK_2	CK_2	CK	395	549.895	497.729	0.996087
Bacteria	CK_3	CK_3	CK	409	594.278	515.607	0.995842
Bacteria	CKK_1	RS_1	RS	336	462.667	435.654	0.996557
Bacteria	CKK_2	RS_2	RS	278	501.25	393.813	0.99659
Bacteria	CKK_3	RS_3	RS	284	379.7	385.659	0.996842
Bacteria	H1_1	Ia1_1	Ia0.1	447	484.116	478.545	0.997955
Bacteria	H1_2	Ia1_2	Ia0.1	423	460.333	459.095	0.997706
Bacteria	H1_3	Ia1_3	Ia0.1	428	470.296	479.656	0.997204
Bacteria	H1Y_1	Ia+Nutrient1_1	Ia0.1_Nut15	426	618	568.597	0.995372
Bacteria	H1Y_2	Ia+Nutrient1_2	Ia0.1_Nut15	390	545.278	553.967	0.995337
Bacteria	H1Y_3	Ia+Nutrient1_3	Ia0.1_Nut15	404	543.59	556.794	0.995304
Bacteria	H2_1	Ia2_1	Ia0.2	369	439.263	447.077	0.996773
Bacteria	H2_2	Ia2_2	Ia0.2	381	467.222	479.5	0.996521
Bacteria	H2_3	Ia2_3	Ia0.2	399	448.8	462.201	0.996989
Bacteria	H2Y_1	Ia+Nutrient2_1	Ia0.2_Nut15	335	577.032	519.61	0.995588
Bacteria	H2Y_2	Ia+Nutrient2_2	Ia0.2_Nut15	388	565.396	558.813	0.995301
Bacteria	H2Y_3	Ia+Nutrient2_3	Ia0.2_Nut15	430	517.041	539.716	0.995914
Bacteria	H3_1	Ia3_1	Ia0.4	428	460.571	457.994	0.997956
Bacteria	H3_2	Ia3_2	Ia0.4	400	440.738	450.664	0.997455
Bacteria	H3_3	Ia3_3	Ia0.4	429	480.333	480.423	0.99724
Bacteria	H3Y_1	Ia+Nutrient3_1	Ia0.4_Nut15	369	622.077	569.338	0.994943
Bacteria	H3Y_2	Ia+Nutrient3_2	Ia0.4_Nut15	405	615.412	603.241	0.994726
Bacteria	H3Y_3	Ia+Nutrient3_3	Ia0.4_Nut15	333	535.784	503.267	0.99559
Bacteria	H4_1	Ia4_1	Ia0.8	345	410.118	415.426	0.997057
Bacteria	H4_2	Ia4_2	Ia0.8	393	474.429	474.867	0.996557
Bacteria	H4_3	Ia4_3	Ia0.8	435	509.652	519.357	0.996339
Bacteria	H4Y_1	Ia+Nutrient4_1	Ia0.8_Nut15	374	636	546.062	0.995265
Bacteria	H4Y_2	Ia+Nutrient4_2	Ia0.8_Nut15	380	530.492	568.754	0.995124
Bacteria	H4Y_3	Ia+Nutrient4_3	Ia0.8_Nut15	393	558.842	564.286	0.99505
Bacteria	H5_1	Ia5_1	Ia1.6	408	516.015	536.732	0.995732
Bacteria	H5_2	Ia5_2	Ia1.6	371	621.031	527.59	0.995446
Bacteria	H5_3	Ia5_3	Ia1.6	423	591.171	514.244	0.996092
Bacteria	H5Y_1	Ia+Nutrient5_1	Ia1.6_Nut15	370	665.814	666.771	0.994261
Bacteria	H5Y_2	Ia+Nutrient5_2	Ia1.6_Nut15	374	563.808	586.904	0.994944
Bacteria	H5Y_3	Ia+Nutrient5_3	Ia1.6_Nut15	376	544.787	600.235	0.994837
Bacteria	S16_1	Oa1_1	Oa0.8	325	630.25	481.944	0.996015
Bacteria	S16_2	Oa1_2	Oa0.8	311	430.791	452.524	0.996343
Bacteria	S16_3	Oa1_3	Oa0.8	321	460.531	432.944	0.996594
Bacteria	S2_1	Oa2_1	Oa0.1	420	554.188	522.499	0.995911
Bacteria	S2_2	Oa2_2	Oa0.1	372	503.324	457.69	0.996591
Bacteria	S2_3	Oa2_3	Oa0.1	401	478.6	485.157	0.996519
Bacteria	S32_1	Oa3_1	Oa1.6	334	520.24	445.652	0.996521
Bacteria	S32_2	Oa3_2	Oa1.6	380	503.865	508.369	0.99591
Bacteria	S32_3	Oa3_3	Oa1.6	317	471.688	442.867	0.996414
Bacteria	S4_1	Oa4_1	Oa0.2	339	499.969	463.147	0.996337
Bacteria	S4_2	Oa4_2	Oa0.2	355	448.364	417.41	0.997165
Bacteria	S4_3	Oa4_3	Oa0.2	407	524.049	554.367	0.995699
Bacteria	S8_1	Oa5_1	Oa0.4	283	397.261	354.086	0.997379
Bacteria	S8_2	Oa5_2	Oa0.4	266	404.056	344.362	0.997451
Bacteria	S8_3	Oa5_3	Oa0.4	323	484.889	424.19	0.996629
Bacteria	Y1_1	Nutrient1_1	Nut5	325	394.158	382.601	0.997382
Bacteria	Y1_2	Nutrient1_2	Nut5	303	380.027	375.097	0.997275
Bacteria	Y1_3	Nutrient1_3	Nut5	335	380.115	386.928	0.997526
Bacteria	Y2_1	Nutrient2_1	Nut10	288	384.6	346.707	0.997488
Bacteria	Y2_2	Nutrient2_2	Nut10	375	468.718	447.281	0.996917
Bacteria	Y2_3	Nutrient2_3	Nut10	299	437.556	396.416	0.996879
Bacteria	Y3_1	Nutrient3_1	Nut15	328	403.349	403.307	0.997096
Bacteria	Y3_2	Nutrient3_2	Nut15	315	416.108	406.448	0.99688
Bacteria	Y3_3	Nutrient3_3	Nut15	264	340.241	330.477	0.997596
Bacteria	Y4_1	Nutrient4_1	Nut20	338	433.233	427.647	0.996736
Bacteria	Y4_2	Nutrient4_2	Nut20	299	366.083	356.443	0.99749
Bacteria	Y4_3	Nutrient4_3	Nut20	289	337.825	342.741	0.997739
Bacteria	Y5_1	Nutrient5_1	Nut25	305	365.154	356.92	0.997526
Bacteria	Y5_2	Nutrient5_2	Nut25	285	360.933	357.536	0.997561
Bacteria	Y5_3	Nutrient5_3	Nut25	302	383.079	379.906	0.997167
Fungi	CK_1	CK_1	CK	632	1052.51	1003.35	0.993332
Fungi	CK_2	CK_2	CK	570	707.468	736.143	0.995708
Fungi	CK_3	CK_3	CK	721	963.881	953.073	0.993486
Fungi	CKK_1	RS_1	RS	971	1318.51	1215	0.991857
Fungi	CKK_2	RS_2	RS	470	689.545	521.434	0.997943
Fungi	CKK_3	RS_3	RS	806	1210.34	1079.06	0.99311
Fungi	H1_1	Ia1_1	Ia0.1	1264	1511.02	1514.06	0.991125
Fungi	H1_2	Ia1_2	Ia0.1	1008	1050.15	1080.58	0.996153
Fungi	H1_3	Ia1_3	Ia0.1	1127	1618.89	1403.1	0.990849
Fungi	H1Y_1	Ia+Nutrient1_1	Ia0.1_Nut15	1421	1711.32	1702.53	0.989709
Fungi	H1Y_2	Ia+Nutrient1_2	Ia0.1_Nut15	865	979.395	974.253	0.995239
Fungi	H1Y_3	Ia+Nutrient1_3	Ia0.1_Nut15	1338	1547.3	1544.53	0.991666
Fungi	H2_1	Ia2_1	Ia0.2	997	1471.29	1556.14	0.987802
Fungi	H2_2	Ia2_2	Ia0.2	1028	1188.51	1164.37	0.993955
Fungi	H2_3	Ia2_3	Ia0.2	1229	1811.76	1505.97	0.99017
Fungi	H2Y_1	Ia+Nutrient2_1	Ia0.2_Nut15	1036	1070.45	1089.2	0.996764
Fungi	H2Y_2	Ia+Nutrient2_2	Ia0.2_Nut15	921	1061.62	1043.54	0.994465
Fungi	H2Y_3	Ia+Nutrient2_3	Ia0.2_Nut15	1109	1256.83	1248	0.993571
Fungi	H3_1	Ia3_1	Ia0.4	1256	1430.07	1451.22	0.992187
Fungi	H3_2	Ia3_2	Ia0.4	1215	1867.16	1592.11	0.988801
Fungi	H3_3	Ia3_3	Ia0.4	924	1630.7	1365.53	0.989296
Fungi	H3Y_1	Ia+Nutrient3_1	Ia0.4_Nut15	1139	1855.73	1539.39	0.988815
Fungi	H3Y_2	Ia+Nutrient3_2	Ia0.4_Nut15	817	841.182	838.982	0.998319
Fungi	H3Y_3	Ia+Nutrient3_3	Ia0.4_Nut15	1063	1154.33	1145.44	0.995547
Fungi	H4_1	Ia4_1	Ia0.8	1161	1413.96	1472.29	0.99038
Fungi	H4_2	Ia4_2	Ia0.8	1235	1486.67	1489.8	0.991077
Fungi	H4_3	Ia4_3	Ia0.8	949	1447.75	1492.62	0.988269
Fungi	H4Y_1	Ia+Nutrient4_1	Ia0.8_Nut15	604	617.034	613.977	0.999177
Fungi	H4Y_2	Ia+Nutrient4_2	Ia0.8_Nut15	787	803.379	804.316	0.998614
Fungi	H4Y_3	Ia+Nutrient4_3	Ia0.8_Nut15	1000	1083.45	1058.54	0.996447
Fungi	H5_1	Ia5_1	Ia1.6	882	946.388	925.923	0.997006
Fungi	H5_2	Ia5_2	Ia1.6	1219	1488.03	1485.52	0.990714
Fungi	H5_3	Ia5_3	Ia1.6	1050	1333.41	1198.3	0.993537
Fungi	H5Y_1	Ia+Nutrient5_1	Ia1.6_Nut15	942	1003.17	995.093	0.996769
Fungi	H5Y_2	Ia+Nutrient5_2	Ia1.6_Nut15	833	1003.86	991.235	0.994044
Fungi	H5Y_3	Ia+Nutrient5_3	Ia1.6_Nut15	772	841	803.054	0.99794
Fungi	S16_1	Oa1_1	Oa0.8	655	809.412	737.136	0.996301
Fungi	S16_2	Oa1_2	Oa0.8	670	732.562	709.969	0.997709
Fungi	S16_3	Oa1_3	Oa0.8	730	1019.46	933.855	0.993735
Fungi	S2_1	Oa2_1	Oa0.1	839	981.911	973.487	0.994433
Fungi	S2_2	Oa2_2	Oa0.1	294	300	297.455	0.999735
Fungi	S2_3	Oa2_3	Oa0.1	553	584.41	576.232	0.998531
Fungi	S32_1	Oa3_1	Oa1.6	352	382	360.762	0.999382
Fungi	S32_2	Oa3_2	Oa1.6	765	1011.73	866.274	0.995411
Fungi	S32_3	Oa3_3	Oa1.6	595	729.118	645.876	0.99718
Fungi	S4_1	Oa4_1	Oa0.2	366	396.6	373.992	0.999471
Fungi	S4_2	Oa4_2	Oa0.2	316	324	324.077	0.9995
Fungi	S4_3	Oa4_3	Oa0.2	672	724.643	699.944	0.998031
Fungi	S8_1	Oa5_1	Oa0.4	473	789.492	789.406	0.994212
Fungi	S8_2	Oa5_2	Oa0.4	425	644.064	710.714	0.995768
Fungi	S8_3	Oa5_3	Oa0.4	403	585.286	512.646	0.997414
Fungi	Y1_1	Nutrient1_1	Nut5	890	988	1042.94	0.994205
Fungi	Y1_2	Nutrient1_2	Nut5	751	834.506	880.201	0.995115
Fungi	Y1_3	Nutrient1_3	Nut5	801	950.624	960.613	0.994108
Fungi	Y2_1	Nutrient2_1	Nut10	806	980.586	996.947	0.99362
Fungi	Y2_2	Nutrient2_2	Nut10	883	1070.97	1028.17	0.994056
Fungi	Y2_3	Nutrient2_3	Nut10	931	1425.15	1262.1	0.990632
Fungi	Y3_1	Nutrient3_1	Nut15	874	1422.16	1302.19	0.989887
Fungi	Y3_2	Nutrient3_2	Nut15	851	1035.27	1093.97	0.992546
Fungi	Y3_3	Nutrient3_3	Nut15	724	920.33	906.063	0.99372
Fungi	Y4_1	Nutrient4_1	Nut20	795	925.277	895.781	0.995381
Fungi	Y4_2	Nutrient4_2	Nut20	752	969.437	1015	0.992666
Fungi	Y4_3	Nutrient4_3	Nut20	838	960.481	962.565	0.994672
Fungi	Y5_1	Nutrient5_1	Nut25	929	1192.04	1165.16	0.992133
Fungi	Y5_2	Nutrient5_2	Nut25	886	1165.61	1133.36	0.992123
Fungi	Y5_3	Nutrient5_3	Nut25	945	1138.48	1141.47	0.99296

## Sheet: Table S3
Table S3 Regression fitting between the Bray-Curtis dissimilarity distance from different treatment groups to CK and CKK and the treatment concentration gradient.
Domain	Distance points	SLOPE	SE	R2	ADJ R2	P-value	Sig
Fungi	RS×Oa	0.51	0.02	0.07	-0.01	0.357	\
Fungi	RS×Nut	0.6	0.02	0.03	-0.08	0.928	\
Fungi	RS×(Ia+Nut)	0.72	0.02	0.06	-0.02	0.35	\
Fungi	RS×Ia	0.68	0.01	0.09	0.02	0.271	\
Bacteria	RS×Oa	0.37	0.01	0.09	0.03	0.257	\
Bacteria	RS×Nut	0.42	0.03	0.66	0.63	0.0002	***
Bacteria	RS×(Ia+Nut)	0.62	0.02	0.02	-0.05	0.597	\
Bacteria	RS×Ia	0.54	0.01	0.01	-0.07	0.765	\
Fungi	CK×Oa	0.41	0.02	0.08	0.01	0.317	\
Fungi	CK×Nut	0.42	0.02	0.03	-0.05	0.572	\
Fungi	CK×(Ia+Nut)	0.56	0.04	0.01	-0.07	0.762	\
Fungi	CK×Ia	0.49	0.03	0.18	0.12	0.113	\
Bacteria	CK×Oa	0.27	0.01	0.14	0.07	0.167	\
Bacteria	CK×Ia	0.39	0.01	0.08	0.01	0.314	\
Bacteria	CK×(Ia+Nut)	0.48	0.01	0.04	0.04	0.221	\
Bacteria	CK×Nut	0.34	0.03	0.48	0.44	0.004	**

## Sheet: Table S4
Table S4 The proportion of all positive and negative correlations in bacterial and fungal networks of different treatment groups.
Positive or negative correlation	Treatment	Bacteria	Rate	Fungi	Rate
Positive correlation	Ia	62545	0.678127	189884	0.610821
Negative correlation	Ia	29687	0.321873	120983	0.389179
	Total	92232	1	310867	1
Positive correlation	Ia+Nut	46713	0.591364	273747	0.657526
Negative correlation	Ia+Nut	32279	0.408636	142582	0.342474
	Total	78992	1	416329	1
Positive correlation	Oa	35340	0.588686	41453	0.648676
Negative correlation	Oa	24692	0.411314	22451	0.351324
	Total	60032	1	63904	1
Positive correlation	Nut	24167	0.557318	191456	0.533112
Negative correlation	Nut	19196	0.442682	167673	0.466888
	Total	43363	1	359129	1

## Sheet: Table S5
Table S5 The topological properties of bacterial and fungal networks in different treatment groups. Notes: L represents the number of network edges and n represents the number of network nodes; net.pos.L represents the number of positive edges and net.neg.L represents the number of negative edges; rate_pos represents the proportion of positive correlation edges and rate_neg represents the proport…
	Bacteria	Bacteria	Bacteria	Bacteria	Fungi	Fungi	Fungi	Fungi	t-value	p-value
Treatments	Nut	Oa	Ia	Ia+Nut	Nut	Oa	Ia	Ia+Nut
Efficiency	0.195182	0.171249	0.291514	0.176028	0.0876176	0.157918	0.187337	0.212719	1.207	0.175
Vulnerability	0.168653	0.113491	0.0249343	0.0613811	0.0608281	0.199139	0.018805	0.0212905	0.324	0.352
L	259	341	1022	404	880	429	1368	2094	-1.73	0.073
n	158	226	338	269	658	257	669	741	-2.876	0.041*
net.pos.L	214	285	972	336	713	414	1267	2012
net.neg.L	45	56	50	68	167	15	101	82
rate_pos	0.8263	0.8358	0.9511	0.8317	0.8102	0.965	0.9262	0.9608
rate_neg	0.1737	0.1642	0.0489	0.1683	0.1898	0.035	0.0738	0.0392
Connectance	0.020882	0.013412	0.0179446	0.0112079	0.00407119	0.0130411	0.00612228	0.0076376	2.802	0.027*
Average_K	3.27848	3.0177	6.04734	3.00372	2.67477	3.33852	4.08969	5.65182	-0.104	0.462
Average_CC	0.310121	0.277498	0.31295	0.2685	0.246515	0.312934	0.244574	0.253985	1.402	0.101
RM	0.184754	0.278616	0.718572	0.436627	0.365306	0.365575	0.685567	0.548905	-0.617	0.273
